# Supplementary material for: Pleiotrophin Activates cMet- and mTORC1-Dependent Protein Synthesis through PTPRZ1—The Role of ανβ3 Integrin
Source: Int J Mol Sci. 2024 Oct 9;25(19):10839. doi: 10.3390/ijms251910839 (PMC11477150; doi:10.3390/ijms251910839)
Supplement: Supplementary file 1 [file ijms-25-10839-s001.zip]

Archive with 1 entries (1 files):
- ijms-3201532-supplementary.pdf
